# Supplementary material for: Comparative Epigenetic Profiling Reveals Distinct Features of Mucosal Melanomas Associated with Immune Cell Infiltration and Their Clinical Implications
Source: Cancer Res Commun. 2024 May 28;4(5):1351–62. doi: 10.1158/2767-9764.CRC-23-0406 (PMC11131765; doi:10.1158/2767-9764.CRC-23-0406)
Supplement: Table S1 — Supplementary Table 1. The univariate and multivariate COX analyses for OS associated DMRs in PMME patients. [file crc-23-0406-s01.xlsx]

## Sheet: Supplementary Table S1
Supplementary Table S1. The univariate and multivariate COX analyses for OS associated DMRs in PMME patients.
		Univariate analysis			Multivariate analysis
Gene	DMR	HR (95% CI for HR)	P value		HR (95% CI for HR)	P value
NLRP1	chr17.5487901-5488000	1.1e+3 (11-1.0e+5)	0.0026
NPR3	chr5.32709201-32709400	1.4e+3 (12-1.7e+5)	0.003		6.7e+16 (2.0e+3-2.3e+30)	0.01479
CIRBP-AS1	chr19.1271101-1271300	1.3e+3 (10-1.6e+5)	0.0036		1.8e+15 (7.3e+3-4.3e+26)	0.00865
HELZ2	chr20.62199101-62199200	2.7e+4 (24-3.1e+7)	0.0045
P4HTM	chr3.49027001-49027200	36 (2.6-480)	0.0071		811.4 (1.4-4.6e+5)	0.03873
PRDM13	chr6.100053301-100053500	100 (3.4-3.2e+3)	0.0078		1.4e+18 (3.64e+4-5.5e+31)	0.00885
PRDM13	chr6.100055001-100055100	28 (2.3-330)	0.0088
PTPN6	chr12.7060201-7060300	220 (3.8-1.3e+4)	0.0092		4.0e-9 (1.5e-16-0.11)	0.02676
HOXA6	chr7.27187201-27187600	240 (3.7-1.6e+4)	0.0099
GRIK2	chr6.101846601-101847000	330 (4-2.8e+4)	0.01		2.9e-28 (4.4e-50-1.9e-6)	0.01337
FYN	chr6.112081401-112081600	320 (3.9-2.6e+4)	0.01
GABRA5	chr15.27111501-27111600	92 (2.6-3.3e+3)	0.013
HOXA10-AS	chr7.27207901-27208400	410 (3.6-4.7e+4)	0.013
PRIMA1	chr14.94254301-94254400	410 (3.4-5.0e+4)	0.014
PSMB8	chr6.32813001-32813100	790 (3.6-1.7e+5)	0.015		3.0e+7 (8.0 - 1.1e+14)	0.02576
HCAR3	chr12.123201301-123201400	9.6e+3 (5.8-1.6e+7)	0.015
EPSTI1	chr13.43566601-43566700	33 (1.9-590)	0.017
RASSF2	chr20.4795301-4795400	110 (2.1-5.9e+3)	0.02
SLC26A10	chr12.58013101-58013300	130 (2.1-8.4e+3)	0.021
ZIC4	chr3.147123101-147123200	60 (1.8-2.0e+3)	0.023
ABALON	chr20.30309501-30309600	49000 (4.4-5.4e+8)	0.023
HOXA9	chr7.27204601-27204800	20 (1.3-290)	0.031
MIR3663	chr10.118926701-118926800	15 (1.3-190)	0.032
HPSE2	chr10.100996701-100996800	36 (1.3-1.0e+3)	0.035
HIST2H2BA	chr1.120904801-120905400	45 (1.2-1.7e+3)	0.041
TNFAIP8L2-SCNM1,TNFAIP8L2	chr1.151129201-151129300	540 (1.1-2.8e+5)	0.047
LRIT1	chr10.86001501-86001600	220 (1-4.5e+4)	0.048
PSMB8-AS1	chr6.32811201-32811300	110 (1-1.2e+4)	0.048
C2CD4B	chr15.62457801-62457900	61 (1-3.6e+3)	0.049
FAM83C	chr20.33880201-33880300	3.2e+6 (1.1-9.5e+12)	0.049
