# Supplementary material for: Comparative Epigenetic Profiling Reveals Distinct Features of Mucosal Melanomas Associated with Immune Cell Infiltration and Their Clinical Implications
Source: Cancer Res Commun. 2024 May 28;4(5):1351–62. doi: 10.1158/2767-9764.CRC-23-0406 (PMC11131765; doi:10.1158/2767-9764.CRC-23-0406)
Supplement: Table S2 — Supplementary Table 2. The immune-related pathways that were enriched in PMME when compared with NEMM using GSEA analysis. [file crc-23-0406-s02.xlsx]

## Sheet: Supplementary Table S2
Supplementary Table S2. The immune-related pathways that were enriched in PMME when compared with NEMM using GSEA analysis.
Description	Enrichment score	P value	Adjusted P	q value
Antigen processing and presentation	0.494931	5.05e-09	6.67e-08	3.48e-08
Chemokine signaling pathway	0.322571	4.24e-08	4.11e-07	2.14e-07
T cell receptor signaling pathway	0.347101	1.66e-05	0.00011	5.73e-05
B cell receptor signaling pathway	0.385124	2.33e-05	0.000148	7.69e-05
NOD-like receptor signaling pathway	0.282005	0.000123	0.000618	0.000322
Natural killer cell mediated cytotoxicity	0.299147	0.000235	0.001086	0.000566
Cytosolic DNA-sensing pathway	0.38799	0.000603	0.00228	0.001187
Th17 cell differentiation	0.302333	0.000935	0.003317	0.001728
Toll-like receptor signaling pathway	0.292799	0.002099	0.00664	0.003459
IL-17 signaling pathway	0.299061	0.002606	0.007984	0.004159
Platelet activation	0.25388	0.00626	0.017515	0.009123
Th1 and Th2 cell differentiation	0.277539	0.00895	0.022845	0.0119
RIG-I-like receptor signaling pathway	0.286452	0.02114	0.046253	0.024093
