# Supplementary material for: Comparative Epigenetic Profiling Reveals Distinct Features of Mucosal Melanomas Associated with Immune Cell Infiltration and Their Clinical Implications
Source: Cancer Res Commun. 2024 May 28;4(5):1351–62. doi: 10.1158/2767-9764.CRC-23-0406 (PMC11131765; doi:10.1158/2767-9764.CRC-23-0406)
Supplement: Table S3 — Supplementary Table 3. The immune-related pathways that were enriched in TERT methylation high group versus TERT methylation low group using GSEA analysis. [file crc-23-0406-s03.xlsx]

## Sheet: Supplementary Table S3
Supplementary Table S3. The immune-related pathways that were enriched in TERT methylation high group versus TERT methylation low group using GSEA analysis.
Description	Enrichment score	P value	Adjusted P	q value
Antigen processing and presentation	0.839931	1e-10	6.46e-10	2.52e-10
Intestinal immune network for IgA production	0.808475	1e-10	6.46e-10	2.52e-10
Hematopoietic cell lineage	0.755606	1e-10	6.46e-10	2.52e-10
Th1 and Th2 cell differentiation	0.738097	1e-10	6.46e-10	2.52e-10
Natural killer cell mediated cytotoxicity	0.717755	1e-10	6.46e-10	2.52e-10
Th17 cell differentiation	0.715041	1e-10	6.46e-10	2.52e-10
Toll-like receptor signaling pathway	0.664571	1e-10	6.46e-10	2.52e-10
T cell receptor signaling pathway	0.654038	1e-10	6.46e-10	2.52e-10
Complement and coagulation cascades	0.635176	7.1e-10	4.06e-09	1.58e-09
Fc gamma R-mediated phagocytosis	0.629344	1e-10	6.46e-10	2.52e-10
Chemokine signaling pathway	0.62358	1e-10	6.46e-10	2.52e-10
Leukocyte transendothelial migration	0.563761	1.18e-10	7.3e-10	2.85e-10
NOD-like receptor signaling pathway	0.561925	1e-10	6.46e-10	2.52e-10
B cell receptor signaling pathway	0.614521	1.73e-09	9.69e-09	3.78e-09
Platelet activation	0.500975	4.14e-08	2.08e-07	8.12e-08
Fc epsilon RI signaling pathway	0.561216	9e-07	3.99e-06	1.55e-06
Cytosolic DNA-sensing pathway	0.575606	1.17e-05	4.41e-05	1.72e-05
RIG-I-like receptor signaling pathway	0.522282	0.000124	0.000388	0.000151
IL-17 signaling pathway	0.443221	0.000263	0.000765	0.000298
